# Supplementary material for: Effects of Indoor Plants on Human Functions: A Systematic Review with Meta-Analyses
Source: Int J Environ Res Public Health. 2022 Jun 17;19(12):7454. doi: 10.3390/ijerph19127454 (PMC9224521; doi:10.3390/ijerph19127454)
Supplement: Supplementary file 1 [file ijerph-19-07454-s001.zip]

Archive with 1 entries (1 files):
- ijerph-1744456-supplementary.pdf
